# Supplementary material for: The halogen bond with isocyano carbon reduces isocyanide odor
Source: Nat Commun. 2020 Jun 10;11:2921. doi: 10.1038/s41467-020-16748-x (PMC7286913; doi:10.1038/s41467-020-16748-x)
Supplement: Supplementary file 4 — Supplementary Data 1 [file 41467_2020_16748_MOESM4_ESM.txt]

34
N 3.273838	-0.116645	-0.067042
C 7.472372	0.137591	0.073164
C 6.829721	-1.123242	-0.074217
H 7.432073	-2.024650	-0.160952
C 5.273064	1.241581	0.135042
C 5.427411	-1.236488	-0.122488
C 4.672089	-0.033853	-0.016975
C 8.985925	0.226343	0.165590
H 9.307506	0.239143	1.217341
H 9.461259	-0.627687	-0.315167
H 9.345321	1.144806	-0.311798
C 2.090005	-0.177504	-0.094463
C 6.678931	1.300184	0.173116
H 7.159443	2.270100	0.290142
C 4.730079	-2.573908	-0.280654
H 4.066449	-2.573046	-1.158507
H 5.461358	-3.383485	-0.409805
H 4.108348	-2.807318	0.592233
C 4.416074	2.485220	0.235152
H 3.815271	2.628447	-0.682090
H 3.715604	2.414777	1.078384
H 5.034878	3.387550	0.369065
I -0.886728	-0.106991	-0.064869
F -7.200030	0.165715	0.105238
F -2.978011	2.387792	-0.167518
F -5.712759	2.495022	-0.089587
F -3.182659	-2.415025	0.142561
F -5.918391	-2.291208	0.220932
C -2.999681	-0.017124	-0.013016
C -3.676275	1.206020	-0.065865
C -5.074901	1.284272	-0.036833
C -3.778819	-1.183531	0.079145
C -5.834199	0.102627	0.065513
C -5.178650	-1.133567	0.118439
