# Supplementary material for: The halogen bond with isocyano carbon reduces isocyanide odor
Source: Nat Commun. 2020 Jun 10;11:2921. doi: 10.1038/s41467-020-16748-x (PMC7286913; doi:10.1038/s41467-020-16748-x)
Supplement: Supplementary file 5 — Supplementary Data 2 [file 41467_2020_16748_MOESM5_ESM.txt]

69

I      -0.636549    0.030679   -0.000045
F      -2.823724    2.522653    0.000028
F      -5.566373    2.618874    0.000107
F      -7.039910    0.276581    0.000053
F      -5.747957   -2.170466   -0.000094
F      -3.006258   -2.282143   -0.000176
C      -2.833582    0.117190   -0.000070
C      -3.524311    1.333067    0.000007
C      -4.923100    1.407831    0.000047
C      -5.671444    0.224801    0.000010
C      -5.014917   -1.011534   -0.000074
C      -3.614586   -1.042811   -0.000117
N       2.814192   -1.207080   -0.000100
N       2.907547    0.970938   -0.000134
C       2.009638   -0.081490   -0.000005
C       4.228559    0.507427   -0.000366
C       4.169933   -0.858419   -0.000354
C       0.925885   -4.317108   -1.265572
C       2.312804   -2.616163   -0.000009
C       3.501179   -3.611804   -0.000039
C       2.971370   -5.068396    0.000060
C       2.110658   -5.310199    1.262155
C       0.926045   -4.316998    1.265876
C       0.059188   -4.528024    0.000215
C       1.470722   -2.869434   -1.275663
C       1.470876   -2.869319    1.275770
C       2.110487   -5.310322   -1.261891
C       2.528391    2.417751   -0.000045
C       3.798499    3.306791   -0.000034
C       3.397133    4.803547    0.000067
C       2.560985    5.118852    1.262207
C       1.294139    4.232206    1.265846
C       0.449316    4.518340    0.000139
C       1.294052    4.232337   -1.265647
C       1.711102    2.742721   -1.275529
C       1.711209    2.742598    1.275544
C       2.560922    5.118964   -1.261994
H       5.087806    1.153143   -0.000486
H       4.970623   -1.575533   -0.000489
H       2.105623   -2.699262    2.155849
H       0.642825   -2.158843   -1.322467
H       4.124681   -3.452148   -0.889859
H      -0.360504   -5.542112    0.000287
H       2.718124   -5.175876    2.166916
H       2.717835   -5.176146   -2.166749
H       0.313008   -4.471886   -2.160549
H       0.120225    5.565300    0.000207
H       2.328170    2.518154   -2.155946
H       0.824882    2.106236    1.321763
H       4.405814    3.093662    0.889728
H       3.154649    4.931905    2.166763
H       3.154523    4.932071   -2.166608
H       4.124805   -3.452067    0.889657
H       3.829435   -5.750615    0.000028
H       1.739119   -6.342669    1.265639
H       0.313271   -4.471707    2.160944
H      -0.781357   -3.823201    0.000240
H       2.105364   -2.699459   -2.155825
H       0.642999   -2.158719    1.322609
H       1.738903   -6.342780   -1.265193
H       4.405760    3.093809   -0.889868
H       4.311077    5.408825    0.000084
H       2.280522    6.179701    1.266179
H       0.697103    4.439517    2.160901
H      -0.449894    3.889908    0.000157
H       0.696994    4.439754   -2.160647
H       0.824780    2.106372   -1.321712
H       2.328363    2.517954    2.155882
H       2.280455    6.179813   -1.265887
